# Supplementary material for: NEK1 Promotes Ovarian Cancer Progression via p53 Suppression While Enhancing Sensitivity to Genotoxic Therapy
Source: Curr Issues Mol Biol. 2026 May 7;48(5):486. doi: 10.3390/cimb48050486 (PMC13206693; doi:10.3390/cimb48050486)
Supplement: Supplementary file 1 [file cimb-48-00486-s001.zip]

Archive with 1 entries (1 files):
- Supplemental materials .pdf
